# Supplementary material for: Phenomic and Physiological Analysis of Salinity Effects on Lettuce
Source: Sensors (Basel). 2019 Nov 5;19(21):4814. doi: 10.3390/s19214814 (PMC6864466; doi:10.3390/s19214814)
Supplement: Supplementary file 1 [file sensors-19-04814-s001.zip]

Archive with 13 entries (12 files):
- Supplemental Data 4.xlsx
- __MACOSX/
- __MACOSX/._Supplemental Data 4.xlsx
- Supplemental Figures and Tables.docx
- __MACOSX/._Supplemental Figures and Tables.docx
- Supplemental Data 2.xlsx
- __MACOSX/._Supplemental Data 2.xlsx
- Supplemental Data 3.xlsx
- __MACOSX/._Supplemental Data 3.xlsx
- Supplemental Data 1.xlsx
- __MACOSX/._Supplemental Data 1.xlsx
- Supplemental Data 5.pptx
- __MACOSX/._Supplemental Data 5.pptx
