# Supplementary material for: Phenomic and Physiological Analysis of Salinity Effects on Lettuce
Source: Sensors (Basel). 2019 Nov 5;19(21):4814. doi: 10.3390/s19214814 (PMC6864466; doi:10.3390/s19214814)
Supplement: Supplementary file 1 [file sensors-19-04814-s001.zip › Supplemental Data 4.xlsx]

## Sheet: chlF_salt_anova
Supplemental Data 4. Chlorophyll fluorescence parameters measured for lettuce plants grown in "salt" conditions. Values represent mean ± standard error from two independent experiments, each with at least 4 biological replicates per cultivar/accession per condition.
Differences between genotypes for the same treatent were calculated using one-way ANOVA. Rows of the respective variable columns not sharing a letter are significantly diferent.
Cultivar/Accession	Treatment	Area (mm2)	Fo	Fm	Fv	Fp	Fm_L1	Fm_L2	Fm_L3	Fm_L4	Fm_Lss	Fm_D1	Fm_D2	Fm_D3	Ft_L1	Ft_L2	Ft_L3	Ft_L4	Ft_Lss	Ft_D1	Ft_D2	Ft_D3	Fo_L1	Fo_L2	Fo_L3	Fo_L4	Fo_Lss	Fo_D1	Fo_D2	Fv_L1	Fv_L2	Fv_L3	Fv_L4	Fv_Lss	Fv_D1	Fv_D2	Fq_L1	Fq_L2	Fq_L3	Fq_L4	Fq_Lss	Fq_D1	Fq_D2	Fq_D3	QY_max (Fv/Fm)	Fv/Fm_L1	Fv/Fm_L2	Fv/Fm_L3	Fv/Fm_L4
LAU	salt	3599.417 ± 394.204 a	691.995 ± 40.556 a	4730.618 ± 428.58 ab	4038.622 ± 388.942 a	4687.438 ± 447.951 ab	4004.196 ± 400.529 ab	2796.735 ± 366.733 ab	2123.582 ± 253.399 ab	1775.992 ± 178.098 ab	1728.195 ± 159.432 abc	3802.551 ± 351.462 abc	4024.807 ± 377.763 abc	4078.852 ± 355.189 abc	3420.385 ± 345.401 ab	2257.564 ± 276.079 ab	1687.25 ± 205.94 ab	1321.488 ± 141.335 ab	1203.392 ± 117.576 ab	878.249 ± 60.666 ab	885.754 ± 67.919 ab	851.286 ± 63.518 ab	666.493 ± 42.645 ab	612.121 ± 43.574 ab	567.263 ± 40.255 ab	539.472 ± 35.183 ab	820.418 ± 68.812 ab	1391.118 ± 172.418 abc	1370.428 ± 165.513 abc	3337.704 ± 359.419 ab	2184.613 ± 324.958 ab	1556.32 ± 215.243 ab	1236.517 ± 144.964 abcd	907.778 ± 91.824 abc	2411.432 ± 181.143 bc	2654.378 ± 213.587 abc	583.812 ± 75.424 a	539.169 ± 92.389 abc	436.335 ± 49.007 ab	454.502 ± 39.105 ab	524.802 ± 44.031 ab	2924.302 ± 291.641 bc	3139.052 ± 311.127 abcd	3227.564 ± 292.626 abcd	0.837 ± 0.007 cd	0.812 ± 0.008 c	0.739 ± 0.016 b	0.692 ± 0.017 c	0.662 ± 0.012 c
EAB	salt	6158 ± 489.686 ab	1069.675 ± 81.132 bc	6208.815 ± 568.726 bc	5139.139 ± 487.987 ab	6049.972 ± 574.34 abc	4895.097 ± 568.431 abc	2854.953 ± 348.684 ab	2146.078 ± 209.234 ab	1872.497 ± 154.256 abc	1872.348 ± 155.493 abc	4026.838 ± 341.11 bc	4607.477 ± 392.779 bcd	4943.102 ± 409.454 bcd	4217.123 ± 454.93 abc	2363.262 ± 294.329 ab	1684.59 ± 170.342 ab	1382.763 ± 117.096 ab	1332.553 ± 113.536 abc	1173.85 ± 94.365 bc	1258.319 ± 102.361 cd	1243.399 ± 99.645 cd	1014.162 ± 83.993 cd	871.438 ± 77.568 bcd	790.784 ± 64.35 bcd	749.409 ± 56.644 bcd	1009.69 ± 84.709 abc	1644.842 ± 164.987 bcd	1713.731 ± 160.982 bcd	3880.938 ± 485.251 abc	1983.517 ± 271.785 ab	1355.295 ± 145.224 ab	1123.089 ± 97.738 abcd	862.661 ± 70.996 ab	2381.997 ± 177.383 bc	2893.747 ± 232.496 bcd	677.974 ± 116.469 ab	491.692 ± 55.504 ab	461.489 ± 39.37 ab	489.735 ± 37.337 ab	539.795 ± 42.179 ab	2852.988 ± 247.525 abc	3349.161 ± 290.851 bcd	3699.702 ± 310.436 cde	0.818 ± 0.004 cd	0.771 ± 0.01 abc	0.664 ± 0.013 a	0.608 ± 0.006 a	0.582 ± 0.002 a
MOR	salt	4072.75 ± 711.141 a	1297.848 ± 75.877 c	7961.382 ± 346.6 c	6663.534 ± 275.732 b	7717.951 ± 347.065 c	6638.245 ± 354.295 c	4446.12 ± 297.612 b	3180.944 ± 214.153 b	2599.273 ± 148.458 c	2656.256 ± 132.793 d	5346.189 ± 253.032 c	5949.904 ± 300.219 d	6253.6 ± 325.562 d	5363.125 ± 327.124 c	3607.385 ± 271.466 b	2462.25 ± 191.464 b	1875.956 ± 125.742 b	1815.266 ± 106.647 c	1463.44 ± 80.266 c	1501.416 ± 82.975 d	1461.065 ± 82.958 d	1253.776 ± 75.887 d	1135.4 ± 71.496 d	1022.124 ± 64.461 d	949.567 ± 56.692 d	1312.753 ± 68.959 c	2122.654 ± 112.61 d	2123.615 ± 123.713 d	5384.469 ± 281.541 c	3310.72 ± 231.896 b	2158.82 ± 154.688 b	1649.705 ± 97.043 d	1343.501 ± 71.812 d	3223.539 ± 147.339 c	3826.289 ± 182.207 d	1275.12 ± 52.615 c	838.735 ± 38.624 c	718.694 ± 30.227 c	723.319 ± 31.623 c	840.989 ± 38.417 c	3882.747 ± 182.711 c	4448.49 ± 222.829 d	4792.535 ± 246.271 e	0.831 ± 0.004 cd	0.802 ± 0.003 c	0.729 ± 0.006 ab	0.658 ± 0.006 abc	0.616 ± 0.007 abc
MAY	salt	4804.429 ± 779.037 a	1035.293 ± 52.189 bc	7244.564 ± 202.744 c	6209.27 ± 156.505 b	6987.213 ± 165.972 bc	5677.031 ± 177.133 bc	3844.239 ± 266.47 ab	2852.873 ± 182.652 b	2406.906 ± 82.673 bc	2466.08 ± 95.788 cd	5348.101 ± 150.285 c	5616.719 ± 159.332 cd	5680.214 ± 163.992 cd	4500.797 ± 247.408 abc	3027.194 ± 236.338 ab	2210.354 ± 173.239 ab	1705.417 ± 69.861 b	1627.456 ± 47.587 bc	1285.013 ± 55.082 bc	1301.5 ± 50.629 bcd	1247.2 ± 45.972 bcd	982.506 ± 46.365 bcd	885.491 ± 29.824 abcd	818.48 ± 21.994 bcd	773.211 ± 32.585 bcd	1170.333 ± 48.487 bc	2053.167 ± 51.152 cd	1958.51 ± 55.042 cd	4694.524 ± 189.15 bc	2958.746 ± 282.502 ab	2034.396 ± 191.417 b	1633.693 ± 85.897 cd	1295.749 ± 61.831 cd	3294.933 ± 102.41 c	3658.207 ± 106.479 cd	1176.23 ± 103.878 bc	817.044 ± 41.013 bc	642.519 ± 27.988 bc	701.493 ± 39.199 c	838.626 ± 59.812 c	4063.084 ± 118.131 c	4315.214 ± 143.145 d	4433.013 ± 145.016 de	0.853 ± 0.004 d	0.816 ± 0.01 c	0.74 ± 0.021 ab	0.684 ± 0.021 bc	0.654 ± 0.013 bc
ERU	salt	3165 ± 395.796 a	667.911 ± 47.161 a	4139.876 ± 393.524 a	3471.969 ± 347.175 a	4070.635 ± 402.785 a	3302.021 ± 343.629 a	2183.545 ± 262.186 a	1599.668 ± 161.616 a	1321.987 ± 103.82 a	1330.696 ± 99.597 a	2510.676 ± 223.297 a	2908.385 ± 240.944 a	3097.796 ± 231.965 a	2789.257 ± 291.347 a	1798.674 ± 224.716 a	1253.413 ± 137.55 a	962.857 ± 85.234 a	927.866 ± 81.349 a	736.197 ± 56.571 a	773.026 ± 61.791 a	755.919 ± 58.769 a	640.207 ± 47.236 a	565.288 ± 45.92 a	514.308 ± 39.376 a	481.715 ± 33.231 a	680.035 ± 53.699 a	955.163 ± 101.025 a	971.528 ± 95.478 a	2661.815 ± 297.187 a	1618.257 ± 217.656 a	1085.36 ± 123.517 a	840.27 ± 71.58 a	650.659 ± 47.337 a	1555.513 ± 124.484 a	1936.858 ± 146.676 a	512.765 ± 53.017 a	384.872 ± 37.653 a	346.254 ± 24.842 a	359.13 ± 19.763 a	402.831 ± 20.593 a	1774.477 ± 168.013 a	2135.358 ± 180.093 a	2341.875 ± 174.038 a	0.822 ± 0.004 cd	0.778 ± 0.007 bc	0.7 ± 0.012 ab	0.642 ± 0.009 abc	0.603 ± 0.006 ab
PIC	salt	4876.25 ± 372.24 a	1030.648 ± 72.898 bc	5933.901 ± 494.045 abc	4903.253 ± 422.628 ab	5744.93 ± 484.553 abc	4680.728 ± 421.284 abc	2919.736 ± 321.548 ab	2217.591 ± 213.702 ab	1941.55 ± 166.751 abc	1993.122 ± 180.287 abcd	4010.481 ± 331.763 bc	4498.347 ± 359.281 bcd	4761.277 ± 362.065 bcd	3797.538 ± 281.496 abc	2366.932 ± 242.897 ab	1695.241 ± 159.465 ab	1381.331 ± 117.189 ab	1356.797 ± 123.107 abc	1135.188 ± 89.822 bc	1201.438 ± 92.71 bcd	1176.847 ± 88.958 bcd	979.433 ± 70.734 cd	858.44 ± 67.14 bcd	782.734 ± 59.374 bcd	745.296 ± 54.807 bcd	1021.288 ± 91.04 bc	1564.203 ± 151.647 abcd	1583.05 ± 144.864 abcd	3701.295 ± 353.422 abc	2061.294 ± 258.491 ab	1434.855 ± 156.965 ab	1196.253 ± 113.279 abcd	971.836 ± 89.816 abcd	2446.278 ± 181.525 bc	2915.3 ± 215.312 bcd	883.189 ± 152.39 abc	552.801 ± 80.604 abc	522.349 ± 55.168 abc	560.218 ± 50.319 bc	636.323 ± 57.871 bc	2875.292 ± 242.361 bc	3296.912 ± 267.039 abcd	3584.431 ± 273.47 bcde	0.816 ± 0.004 cd	0.77 ± 0.006 abc	0.677 ± 0.012 ab	0.622 ± 0.009 ab	0.594 ± 0.006 a
P17	salt	9980 ± 1611.607 c	1117.972 ± 122.958 bc	6136.86 ± 801.08 abc	5018.889 ± 679.358 ab	6000.296 ± 805.683 abc	5307.425 ± 820.737 abc	3820.811 ± 759.968 ab	2887.011 ± 543.791 b	2312.86 ± 372.539 bc	2216.082 ± 323.598 bcd	4416.589 ± 675.453 bc	4928.688 ± 704.891 bcd	5138.312 ± 685.222 bcd	4702.421 ± 705.296 bc	3319.966 ± 662.091 b	2428.659 ± 478.139 b	1804.56 ± 307.628 b	1634.875 ± 256.061 bc	1245.342 ± 160.926 bc	1302.636 ± 160.189 cd	1281.15 ± 152.478 cd	1082.145 ± 125.375 cd	984.409 ± 130.553 cd	903.209 ± 121.108 cd	841.444 ± 106.283 cd	1103.493 ± 145.621 bc	1783.525 ± 290.257 bcd	1817.165 ± 284.196 bcd	4225.278 ± 697.047 abc	2836.401 ± 632.205 ab	1983.803 ± 425.264 ab	1471.42 ± 268.06 bcd	1112.589 ± 178.879 bcd	2633.064 ± 385.608 bc	3111.524 ± 421.218 bcd	605.005 ± 132.105 a	500.844 ± 103.618 abc	458.351 ± 71.954 ab	508.3 ± 71.158 abc	581.205 ± 75.492 ab	3171.246 ± 516.78 bc	3626.051 ± 547.277 cd	3857.16 ± 534.642 cde	0.801 ± 0.007 abc	0.769 ± 0.013 abc	0.698 ± 0.023 ab	0.645 ± 0.022 abc	0.602 ± 0.017 ab
SHI	salt	9099.2 ± 1261.688 bc	1036.398 ± 87.543 bc	5875.238 ± 562.199 abc	4838.84 ± 481.89 ab	5751.041 ± 571.265 abc	5164.74 ± 489.606 abc	3593.181 ± 350.434 ab	2664.441 ± 224.452 ab	2140.46 ± 172.331 bc	2036.162 ± 176.55 abcd	3961.428 ± 315.597 abc	4564.359 ± 392.211 bcd	4870.548 ± 420.659 bcd	4594.932 ± 408.252 bc	3157.771 ± 282.013 b	2226.727 ± 174.682 b	1663.018 ± 126.728 b	1512.783 ± 125.845 bc	1129.11 ± 92.305 bc	1170.274 ± 103.266 bcd	1158.776 ± 101.99 bcd	1001.254 ± 84.532 cd	917.049 ± 77.492 cd	838.094 ± 67.831 cd	778.445 ± 62.06 cd	1019.559 ± 85.951 abc	1494.878 ± 159.596 abcd	1566.031 ± 169.361 abcd	4163.485 ± 410.686 abc	2676.132 ± 279.775 ab	1826.346 ± 162.579 ab	1362.015 ± 114.211 abcd	1016.603 ± 92.779 abcd	2466.55 ± 160.532 bc	2998.326 ± 226.462 bcd	569.809 ± 89.353 a	435.41 ± 75.689 a	437.714 ± 54.302 ab	477.44 ± 48.315 ab	523.377 ± 53.078 ab	2832.32 ± 228.588 abc	3394.085 ± 293.067 abcd	3711.771 ± 322.544 cde	0.806 ± 0.009 bc	0.784 ± 0.011 bc	0.721 ± 0.012 ab	0.662 ± 0.012 abc	0.616 ± 0.009 abc
P25	salt	3288.75 ± 574.822 a	777.114 ± 33.335 ab	4069.137 ± 446.875 ab	3292.023 ± 430.634 a	3920.972 ± 478.497 a	3426.09 ± 412.03 ab	2628.008 ± 364.984 ab	2037.559 ± 250.336 ab	1596.424 ± 141.607 ab	1512.119 ± 116.643 ab	2986.104 ± 367.154 ab	3191.695 ± 364.512 ab	3291.616 ± 348.157 ab	2961.358 ± 334.237 ab	2183.115 ± 283.91 ab	1666.037 ± 204.897 ab	1201.818 ± 96.882 ab	1066.016 ± 68.169 ab	892.281 ± 47.017 ab	902.996 ± 53.369 abc	878.044 ± 47.85 abc	727.304 ± 32.304 abc	670.179 ± 32.842 abc	628.569 ± 28.925 abc	586.139 ± 24.151 abc	763.349 ± 36.602 ab	1174.66 ± 123.748 ab	1142.199 ± 107.627 ab	2698.786 ± 391.794 ab	1957.828 ± 340.099 ab	1408.987 ± 229.293 ab	1010.286 ± 126.574 abc	748.769 ± 85.355 ab	1811.446 ± 244.174 ab	2049.495 ± 258.323 ab	464.734 ± 80.986 a	444.892 ± 84.073 ab	371.517 ± 51.726 a	394.605 ± 50.214 ab	446.103 ± 54.171 ab	2093.826 ± 326.239 ab	2288.697 ± 316.868 abc	2413.574 ± 305.897 abc	0.768 ± 0.024 ab	0.716 ± 0.037 a	0.686 ± 0.03 ab	0.631 ± 0.032 abc	0.591 ± 0.025 a
P49	salt	3347 ± 255.725 a	918.491 ± 53.908 ab	4317.981 ± 289.627 ab	3399.49 ± 261.128 a	4021.012 ± 262.385 a	3670.626 ± 249.456 ab	2593.909 ± 150.922 ab	1978.447 ± 88.932 ab	1612.18 ± 67.589 ab	1582.57 ± 72.567 ab	2899.136 ± 131.968 ab	3187.051 ± 143.235 ab	3271.702 ± 141.478 ab	3196.82 ± 183.26 ab	2225.17 ± 114.013 ab	1615.329 ± 69.134 ab	1217.571 ± 51.572 ab	1129.246 ± 53.707 ab	1036.675 ± 56.909 abc	1050.861 ± 56.58 abcd	1022.148 ± 55.484 abc	857.883 ± 48.622 abc	780.311 ± 41.467 abc	713.365 ± 37.851 abc	663.671 ± 35.863 abc	870.594 ± 44.583 ab	1217.024 ± 70.591 ab	1185.161 ± 68.99 abc	2812.744 ± 219.883 ab	1813.595 ± 127.488 ab	1265.082 ± 65.348 ab	948.511 ± 42.146 ab	711.975 ± 31.729 ab	1682.114 ± 68.69 ab	2001.89 ± 80.925 ab	473.805 ± 92.66 a	368.74 ± 57.297 a	363.123 ± 37.314 a	394.609 ± 27.314 ab	453.322 ± 23.535 ab	1862.461 ± 84.918 ab	2136.189 ± 92.864 ab	2249.556 ± 92.388 ab	0.761 ± 0.013 a	0.728 ± 0.013 ab	0.664 ± 0.014 a	0.609 ± 0.011 ab	0.565 ± 0.009 a
[truncated: 32 more columns]
