# Supplementary material for: Phenomic and Physiological Analysis of Salinity Effects on Lettuce
Source: Sensors (Basel). 2019 Nov 5;19(21):4814. doi: 10.3390/s19214814 (PMC6864466; doi:10.3390/s19214814)
Supplement: Supplementary file 1 [file sensors-19-04814-s001.zip › Supplemental Data 2.xlsx]

## Sheet: chlF ttest
Supplemental Data 2. Chlorophyll fluorescence parameters measured for lettuce plants grown in salinity ("salt") or control conditions. Values represent mean ± standard error from two independent experiments, each with at least 4 biological replicates per cultivar/accession per condition.
Differences between two treatments of the same genotype were calculated using the t-test. Yellow-highlighted cells represent p ≤ 0.05.
Cultivar/Accession	Treatment	Area (mm2)	Fo	Fm	Fv	Fp	Fm_L1	Fm_L2	Fm_L3	Fm_L4	Fm_Lss	Fm_D1	Fm_D2	Fm_D3	Ft_L1	Ft_L2	Ft_L3	Ft_L4	Ft_Lss	Ft_D1	Ft_D2	Ft_D3	Fo_L1	Fo_L2	Fo_L3	Fo_L4	Fo_Lss	Fo_D1	Fo_D2	Fv_L1	Fv_L2	Fv_L3	Fv_L4	Fv_Lss	Fv_D1	Fv_D2	Fq_L1	Fq_L2	Fq_L3	Fq_L4	Fq_Lss	Fq_D1	Fq_D2	Fq_D3	QY_max (Fv/Fm)	Fv/Fm_L1	Fv/Fm_L2	Fv/Fm_L3	Fv/Fm_L4
LAU	control	9962.182 ± 1305.903	689.33 ± 60.382	4973.148 ± 511.319	4283.816 ± 451.142	5034.505 ± 528.682	4522.489 ± 472.263	3617.926 ± 374.493	2841.494 ± 274.778	2346.691 ± 213.258	2232.544 ± 212.125	4328.335 ± 475.266	4500.11 ± 498.294	4505.992 ± 477.395	4057.863 ± 426.185	2998.987 ± 263.859	2346.439 ± 208.465	1824.651 ± 165.297	1620.245 ± 160.559	921.119 ± 89.222	933.445 ± 98.666	903.782 ± 96.512	675.561 ± 60.816	646.572 ± 58.78	614.777 ± 54.717	584.453 ± 50.807	907.934 ± 85.144	1613.655 ± 232.324	1592.352 ± 231.94	3846.927 ± 411.612	2971.355 ± 315.891	2226.716 ± 220.311	1762.239 ± 162.905	1324.61 ± 127.589	2714.685 ± 244.726	2907.758 ± 268.407	464.626 ± 46.59	618.942 ± 113.903	495.052 ± 67.871	522.04 ± 48.736	612.299 ± 52.328	3407.218 ± 386.292	3566.665 ± 399.984	3602.209 ± 381.335	0.842 ± 0.007	0.827 ± 0.008	0.803 ± 0.009	0.757 ± 0.006	0.725 ± 0.007
LAU	salt	3599.417 ± 394.204	691.995 ± 40.556	4730.618 ± 428.58	4038.622 ± 388.942	4687.438 ± 447.951	4004.196 ± 400.529	2796.735 ± 366.733	2123.582 ± 253.399	1775.992 ± 178.098	1728.195 ± 159.432	3802.551 ± 351.462	4024.807 ± 377.763	4078.852 ± 355.189	3420.385 ± 345.401	2257.564 ± 276.079	1687.25 ± 205.94	1321.488 ± 141.335	1203.392 ± 117.576	878.249 ± 60.666	885.754 ± 67.919	851.286 ± 63.518	666.493 ± 42.645	612.121 ± 43.574	567.263 ± 40.255	539.472 ± 35.183	820.418 ± 68.812	1391.118 ± 172.418	1370.428 ± 165.513	3337.704 ± 359.419	2184.613 ± 324.958	1556.32 ± 215.243	1236.517 ± 144.964	907.778 ± 91.824	2411.432 ± 181.143	2654.378 ± 213.587	583.812 ± 75.424	539.169 ± 92.389	436.335 ± 49.007	454.502 ± 39.105	524.802 ± 44.031	2924.302 ± 291.641	3139.052 ± 311.127	3227.564 ± 292.626	0.837 ± 0.007	0.812 ± 0.008	0.739 ± 0.016	0.692 ± 0.017	0.662 ± 0.012
EAB	control	11667.083 ± 1637.362	1123.605 ± 108.622	6396.871 ± 725.513	5273.267 ± 617.12	6290.168 ± 727.445	5332.068 ± 687.21	3291.192 ± 415.745	2434.178 ± 248.869	2095.913 ± 186.955	2088.93 ± 186.194	4398.971 ± 477.103	4985.359 ± 533.294	5273.952 ± 542.308	4629.426 ± 551.235	2728.352 ± 335.935	1922.715 ± 192.928	1560.708 ± 137.098	1495.616 ± 134.028	1212.614 ± 121.959	1267.969 ± 131.175	1250.688 ± 126.503	1081.622 ± 109.69	952.697 ± 98.59	861.782 ± 82.768	812.346 ± 73.951	1075.186 ± 101.58	1755.288 ± 223.136	1803.779 ± 221.487	4250.447 ± 577.896	2338.493 ± 317.575	1572.398 ± 166.286	1283.566 ± 113.186	1013.744 ± 85.102	2643.683 ± 254.478	3181.58 ± 312.252	702.641 ± 137.744	562.843 ± 81.493	511.462 ± 56.555	535.204 ± 50.334	593.315 ± 52.62	3186.359 ± 355.512	3717.389 ± 402.498	4023.262 ± 416.022	0.812 ± 0.004	0.777 ± 0.008	0.687 ± 0.009	0.629 ± 0.004	0.597 ± 0.002
EAB	salt	6158 ± 489.686	1069.675 ± 81.132	6208.815 ± 568.726	5139.139 ± 487.987	6049.972 ± 574.34	4895.097 ± 568.431	2854.953 ± 348.684	2146.078 ± 209.234	1872.497 ± 154.256	1872.348 ± 155.493	4026.838 ± 341.11	4607.477 ± 392.779	4943.102 ± 409.454	4217.123 ± 454.93	2363.262 ± 294.329	1684.59 ± 170.342	1382.763 ± 117.096	1332.553 ± 113.536	1173.85 ± 94.365	1258.319 ± 102.361	1243.399 ± 99.645	1014.162 ± 83.993	871.438 ± 77.568	790.784 ± 64.35	749.409 ± 56.644	1009.69 ± 84.709	1644.842 ± 164.987	1713.731 ± 160.982	3880.938 ± 485.251	1983.517 ± 271.785	1355.295 ± 145.224	1123.089 ± 97.738	862.661 ± 70.996	2381.997 ± 177.383	2893.747 ± 232.496	677.974 ± 116.469	491.692 ± 55.504	461.489 ± 39.37	489.735 ± 37.337	539.795 ± 42.179	2852.988 ± 247.525	3349.161 ± 290.851	3699.702 ± 310.436	0.818 ± 0.004	0.771 ± 0.01	0.664 ± 0.013	0.608 ± 0.006	0.582 ± 0.002
MOR	control	5863.375 ± 731.27	1511.24 ± 81.508	9037.424 ± 364.501	7526.184 ± 287.907	8797.684 ± 369.702	7785.165 ± 394.891	5449.129 ± 313.444	3866.517 ± 216.341	3082.096 ± 151.926	3080.944 ± 127.504	6257.445 ± 295.941	6984.21 ± 345.351	7271.421 ± 361.624	6424.359 ± 397.375	4443.544 ± 284.363	3014.128 ± 197.653	2248.174 ± 136.579	2149.529 ± 115.087	1678.135 ± 87.222	1726.684 ± 84.833	1691.94 ± 88.612	1471.479 ± 82.297	1351.609 ± 78.336	1218.395 ± 70.417	1122.589 ± 61.976	1503.509 ± 70.589	2525.936 ± 135.614	2522.496 ± 145.401	6313.686 ± 313.595	4097.521 ± 235.952	2648.124 ± 146.718	1959.506 ± 91.003	1577.435 ± 58.767	3731.513 ± 161.697	4461.714 ± 200.753	1360.807 ± 60.743	1005.586 ± 40.241	852.39 ± 27.657	833.92 ± 24.007	931.415 ± 22.308	4579.309 ± 214.156	5257.526 ± 264.614	5579.481 ± 274.897	0.83 ± 0.004	0.804 ± 0.002	0.74 ± 0.002	0.674 ± 0.002	0.622 ± 0.004
MOR	salt	4072.75 ± 711.141	1297.848 ± 75.877	7961.382 ± 346.6	6663.534 ± 275.732	7717.951 ± 347.065	6638.245 ± 354.295	4446.12 ± 297.612	3180.944 ± 214.153	2599.273 ± 148.458	2656.256 ± 132.793	5346.189 ± 253.032	5949.904 ± 300.219	6253.6 ± 325.562	5363.125 ± 327.124	3607.385 ± 271.466	2462.25 ± 191.464	1875.956 ± 125.742	1815.266 ± 106.647	1463.44 ± 80.266	1501.416 ± 82.975	1461.065 ± 82.958	1253.776 ± 75.887	1135.4 ± 71.496	1022.124 ± 64.461	949.567 ± 56.692	1312.753 ± 68.959	2122.654 ± 112.61	2123.615 ± 123.713	5384.469 ± 281.541	3310.72 ± 231.896	2158.82 ± 154.688	1649.705 ± 97.043	1343.501 ± 71.812	3223.539 ± 147.339	3826.289 ± 182.207	1275.12 ± 52.615	838.735 ± 38.624	718.694 ± 30.227	723.319 ± 31.623	840.989 ± 38.417	3882.747 ± 182.711	4448.49 ± 222.829	4792.535 ± 246.271	0.831 ± 0.004	0.802 ± 0.003	0.729 ± 0.006	0.658 ± 0.006	0.616 ± 0.007
MAY	control	5114.625 ± 364.766	941.64 ± 43.261	6460.062 ± 207.19	5518.421 ± 173.434	6093.267 ± 241.001	4919.761 ± 236.535	3356.21 ± 266.914	2601.977 ± 166.498	2301.78 ± 64.441	2372.071 ± 56.028	4746.405 ± 214.882	4931.729 ± 262.384	4965.385 ± 262.318	3768.821 ± 269.798	2557.869 ± 237.518	1927.375 ± 160.958	1567.761 ± 66.864	1534.964 ± 40.21	1155.168 ± 41.268	1179.039 ± 40.418	1129.87 ± 39.875	891.415 ± 36.961	803.141 ± 26.255	754.351 ± 26.287	722.781 ± 25.73	1064.199 ± 34.481	1821.771 ± 82.453	1725.52 ± 98.806	4028.345 ± 231.993	2553.069 ± 266.522	1847.624 ± 160.537	1579 ± 61.249	1307.874 ± 32.015	2924.634 ± 132.666	3206.209 ± 163.795	1150.94 ± 72.966	798.341 ± 38.991	674.599 ± 20.833	734.017 ± 24.914	837.106 ± 33.67	3591.239 ± 197.207	3752.691 ± 242.855	3835.515 ± 239.58	0.849 ± 0.004	0.806 ± 0.011	0.734 ± 0.02	0.686 ± 0.019	0.665 ± 0.011
MAY	salt	4804.429 ± 779.037	1035.293 ± 52.189	7244.564 ± 202.744	6209.27 ± 156.505	6987.213 ± 165.972	5677.031 ± 177.133	3844.239 ± 266.47	2852.873 ± 182.652	2406.906 ± 82.673	2466.08 ± 95.788	5348.101 ± 150.285	5616.719 ± 159.332	5680.214 ± 163.992	4500.797 ± 247.408	3027.194 ± 236.338	2210.354 ± 173.239	1705.417 ± 69.861	1627.456 ± 47.587	1285.013 ± 55.082	1301.5 ± 50.629	1247.2 ± 45.972	982.506 ± 46.365	885.491 ± 29.824	818.48 ± 21.994	773.211 ± 32.585	1170.333 ± 48.487	2053.167 ± 51.152	1958.51 ± 55.042	4694.524 ± 189.15	2958.746 ± 282.502	2034.396 ± 191.417	1633.693 ± 85.897	1295.749 ± 61.831	3294.933 ± 102.41	3658.207 ± 106.479	1176.23 ± 103.878	817.044 ± 41.013	642.519 ± 27.988	701.493 ± 39.199	838.626 ± 59.812	4063.084 ± 118.131	4315.214 ± 143.145	4433.013 ± 145.016	0.853 ± 0.004	0.816 ± 0.01	0.74 ± 0.021	0.684 ± 0.021	0.654 ± 0.013
ERU	control	7060.083 ± 1045.114	687.085 ± 45.343	4408.167 ± 408.453	3721.083 ± 363.564	4349.057 ± 412.866	3602.332 ± 363.638	2393.647 ± 271.209	1728.931 ± 162.589	1433.398 ± 107.826	1461.493 ± 104.85	2828.912 ± 248.221	3212.07 ± 256.193	3397.365 ± 242.38	3041.248 ± 294.768	1957.762 ± 222.162	1328.786 ± 129.043	1021.625 ± 84.048	992.343 ± 82.939	749.48 ± 53.847	790.827 ± 59.488	769.357 ± 56.92	658.479 ± 46.245	592.16 ± 45.036	536.732 ± 38.381	503.52 ± 32.451	698.053 ± 53.116	1031.654 ± 107.937	1038.582 ± 100.316	2943.852 ± 318.048	1801.486 ± 226.742	1192.196 ± 124.737	929.878 ± 75.685	763.442 ± 52.138	1797.257 ± 140.906	2173.488 ± 156.285	561.085 ± 70.99	435.885 ± 50.416	400.145 ± 34.451	411.774 ± 24.622	469.151 ± 23.325	2079.432 ± 195.457	2421.241 ± 197.619	2628.01 ± 186.33	0.825 ± 0.006	0.79 ± 0.009	0.716 ± 0.014	0.662 ± 0.01	0.622 ± 0.005
ERU	salt	3165 ± 395.796	667.911 ± 47.161	4139.876 ± 393.524	3471.969 ± 347.175	4070.635 ± 402.785	3302.021 ± 343.629	2183.545 ± 262.186	1599.668 ± 161.616	1321.987 ± 103.82	1330.696 ± 99.597	2510.676 ± 223.297	2908.385 ± 240.944	3097.796 ± 231.965	2789.257 ± 291.347	1798.674 ± 224.716	1253.413 ± 137.55	962.857 ± 85.234	927.866 ± 81.349	736.197 ± 56.571	773.026 ± 61.791	755.919 ± 58.769	640.207 ± 47.236	565.288 ± 45.92	514.308 ± 39.376	481.715 ± 33.231	680.035 ± 53.699	955.163 ± 101.025	971.528 ± 95.478	2661.815 ± 297.187	1618.257 ± 217.656	1085.36 ± 123.517	840.27 ± 71.58	650.659 ± 47.337	1555.513 ± 124.484	1936.858 ± 146.676	512.765 ± 53.017	384.872 ± 37.653	346.254 ± 24.842	359.13 ± 19.763	402.831 ± 20.593	1774.477 ± 168.013	2135.358 ± 180.093	2341.875 ± 174.038	0.822 ± 0.004	0.778 ± 0.007	0.7 ± 0.012	0.642 ± 0.009	0.603 ± 0.006
PIC	control	10175.833 ± 942.014	1069.997 ± 87.606	6146.988 ± 574.081	5076.989 ± 486.829	5997.986 ± 567.411	5078.382 ± 511.862	3424.478 ± 386.868	2609.392 ± 258.183	2234.94 ± 200.391	2263.588 ± 204.02	4412.533 ± 423.511	4915.121 ± 447.969	5147.858 ± 436.394	4248.173 ± 372.084	2785.672 ± 290.863	2013.932 ± 194.08	1603.52 ± 145.609	1539.17 ± 145.551	1173.642 ± 104.013	1230.487 ± 107.003	1209.28 ± 102.914	1027.548 ± 86.143	928.322 ± 82.6	853.515 ± 72.811	807.095 ± 66.474	1083.626 ± 97.831	1681.55 ± 195.193	1682.387 ± 186.004	4050.832 ± 426.826	2496.157 ± 305.337	1755.878 ± 186.19	1427.845 ± 134.263	1179.964 ± 106.535	2730.984 ± 229.029	3232.732 ± 262.579	830.209 ± 149.523	638.808 ± 101.578	595.459 ± 67.074	631.419 ± 56.865	724.418 ± 60.653	3238.892 ± 320.05	3684.632 ± 341.486	3938.577 ± 333.957	0.816 ± 0.003	0.78 ± 0.006	0.707 ± 0.009	0.653 ± 0.006	0.621 ± 0.003
PIC	salt	4876.25 ± 372.24	1030.648 ± 72.898	5933.901 ± 494.045	4903.253 ± 422.628	5744.93 ± 484.553	4680.728 ± 421.284	2919.736 ± 321.548	2217.591 ± 213.702	1941.55 ± 166.751	1993.122 ± 180.287	4010.481 ± 331.763	4498.347 ± 359.281	4761.277 ± 362.065	3797.538 ± 281.496	2366.932 ± 242.897	1695.241 ± 159.465	1381.331 ± 117.189	1356.797 ± 123.107	1135.188 ± 89.822	1201.438 ± 92.71	1176.847 ± 88.958	979.433 ± 70.734	858.44 ± 67.14	782.734 ± 59.374	745.296 ± 54.807	1021.288 ± 91.04	1564.203 ± 151.647	1583.05 ± 144.864	3701.295 ± 353.422	2061.294 ± 258.491	1434.855 ± 156.965	1196.253 ± 113.279	971.836 ± 89.816	2446.278 ± 181.525	2915.3 ± 215.312	883.189 ± 152.39	552.801 ± 80.604	522.349 ± 55.168	560.218 ± 50.319	636.323 ± 57.871	2875.292 ± 242.361	3296.912 ± 267.039	3584.431 ± 273.47	0.816 ± 0.004	0.77 ± 0.006	0.677 ± 0.012	0.622 ± 0.009	0.594 ± 0.006
P17	control	10579.625 ± 1257.94	1074.089 ± 108.523	5913.842 ± 630.115	4839.755 ± 521.83	5718.314 ± 604.842	5237.182 ± 536.554	3776.814 ± 451.155	2881.134 ± 340.367	2383.175 ± 269.289	2344.068 ± 272.099	4343.158 ± 396.37	4756.686 ± 446.007	4921.222 ± 455.975	4553.004 ± 445.404	3266.327 ± 386.912	2380.702 ± 294.486	1818.009 ± 213.753	1678.851 ± 199.417	1186.164 ± 107.614	1213.332 ± 110.959	1196.072 ± 109.17	1046.816 ± 105.086	963.319 ± 97.238	885.849 ± 89.058	829.386 ± 85.986	1096.235 ± 115.332	1636.358 ± 188.024	1652.793 ± 187.469	4190.364 ± 433.612	2813.496 ± 362.591	1995.284 ± 259.092	1553.793 ± 186.14	1247.831 ± 157.09	2706.802 ± 212.061	3103.895 ± 262.43	684.18 ± 130.453	510.485 ± 93.367	500.433 ± 78.332	565.166 ± 78.911	665.217 ± 92.345	3156.994 ± 292.677	3543.351 ± 338.301	3725.151 ± 349.754	0.808 ± 0.004	0.785 ± 0.005	0.726 ± 0.01	0.671 ± 0.011	0.644 ± 0.013
P17	salt	9980 ± 1611.607	1117.972 ± 122.958	6136.86 ± 801.08	5018.889 ± 679.358	6000.296 ± 805.683	5307.425 ± 820.737	3820.811 ± 759.968	2887.011 ± 543.791	2312.86 ± 372.539	2216.082 ± 323.598	4416.589 ± 675.453	4928.688 ± 704.891	5138.312 ± 685.222	4702.421 ± 705.296	3319.966 ± 662.091	2428.659 ± 478.139	1804.56 ± 307.628	1634.875 ± 256.061	1245.342 ± 160.926	1302.636 ± 160.189	1281.15 ± 152.478	1082.145 ± 125.375	984.409 ± 130.553	903.209 ± 121.108	841.444 ± 106.283	1103.493 ± 145.621	1783.525 ± 290.257	1817.165 ± 284.196	4225.278 ± 697.047	2836.401 ± 632.205	1983.803 ± 425.264	1471.42 ± 268.06	1112.589 ± 178.879	2633.064 ± 385.608	3111.524 ± 421.218	605.005 ± 132.105	500.844 ± 103.618	458.351 ± 71.954	508.3 ± 71.158	581.205 ± 75.492	3171.246 ± 516.78	3626.051 ± 547.277	3857.16 ± 534.642	0.801 ± 0.007	0.769 ± 0.013	0.698 ± 0.023	0.645 ± 0.022	0.602 ± 0.017
SHI	control	11326.667 ± 1010.446	1049.889 ± 96.077	6115.054 ± 664.092	5065.164 ± 568.827	5941.423 ± 660.806	5175.943 ± 641.797	3545.857 ± 538.719	2680.368 ± 355.641	2218.826 ± 231.396	2169.446 ± 204.816	3918.564 ± 394.186	4605.488 ± 470.023	4974.297 ± 489.182	4566.067 ± 534.398	3018.804 ± 457.479	2168.639 ± 300.966	1669.363 ± 184.607	1551.668 ± 160.526	1118.393 ± 102.478	1172.728 ± 113.095	1169.124 ± 113.094	1014.104 ± 96.601	917.796 ± 94.262	843.092 ± 83.482	790.859 ± 71.603	1047.678 ± 97.826	1512.961 ± 190.794	1589.651 ± 205.089	4161.841 ± 546.802	2628.061 ± 449.075	1837.277 ± 275.825	1427.964 ± 161.879	1121.764 ± 107.74	2405.601 ± 205.054	3015.839 ± 265.901	609.877 ± 114.732	527.053 ± 85.489	511.731 ± 59.506	549.463 ± 49.777	617.779 ± 47.768	2800.169 ± 295.193	3432.761 ± 360.304	3805.172 ± 378.422	0.817 ± 0.004	0.787 ± 0.008	0.712 ± 0.015	0.659 ± 0.012	0.623 ± 0.007
SHI	salt	9099.2 ± 1261.688	1036.398 ± 87.543	5875.238 ± 562.199	4838.84 ± 481.89	5751.041 ± 571.265	5164.74 ± 489.606	3593.181 ± 350.434	2664.441 ± 224.452	2140.46 ± 172.331	2036.162 ± 176.55	3961.428 ± 315.597	4564.359 ± 392.211	4870.548 ± 420.659	4594.932 ± 408.252	3157.771 ± 282.013	2226.727 ± 174.682	1663.018 ± 126.728	1512.783 ± 125.845	1129.11 ± 92.305	1170.274 ± 103.266	1158.776 ± 101.99	1001.254 ± 84.532	917.049 ± 77.492	838.094 ± 67.831	778.445 ± 62.06	1019.559 ± 85.951	1494.878 ± 159.596	1566.031 ± 169.361	4163.485 ± 410.686	2676.132 ± 279.775	1826.346 ± 162.579	1362.015 ± 114.211	1016.603 ± 92.779	2466.55 ± 160.532	2998.326 ± 226.462	569.809 ± 89.353	435.41 ± 75.689	437.714 ± 54.302	477.44 ± 48.315	523.377 ± 53.078	2832.32 ± 228.588	3394.085 ± 293.067	3711.771 ± 322.544	0.806 ± 0.009	0.784 ± 0.011	0.721 ± 0.012	0.662 ± 0.012	0.616 ± 0.009
P25	control	3209.286 ± 590.533	914.82 ± 66.196	4811.494 ± 574.372	3896.676 ± 531.433	4666.01 ± 584.111	4018.751 ± 556.712	2929.36 ± 491.303	2231.406 ± 335.941	1826.933 ± 203.351	1827.214 ± 178.798	3611.164 ± 472.235	3879.596 ± 461.405	4022.809 ± 450.782	3421.106 ± 443.273	2382.211 ± 387.085	1750.377 ± 262.201	1319.276 ± 140.801	1234.506 ± 119.162	1015.281 ± 82.734	1024.284 ± 81.107	1000.544 ± 78.207	860.586 ± 66.129	782.487 ± 65.092	724.824 ± 55.885	680.067 ± 50.009	871.933 ± 77.132	1364.969 ± 175.86	1324.763 ± 159.198	3158.164 ± 508.67	2146.871 ± 443.421	1506.581 ± 297.223	1146.869 ± 167.756	955.277 ± 106.997	2246.197 ± 297.103	2554.834 ± 303.003	597.647 ± 118.497	547.144 ± 106.009	481.029 ± 76.1	507.659 ± 65.257	592.703 ± 62.415	2595.883 ± 404.076	2855.309 ± 391.441	3022.264 ± 384.998	0.776 ± 0.022	0.74 ± 0.029	0.674 ± 0.038	0.607 ± 0.051	0.589 ± 0.03
P25	salt	3288.75 ± 574.822	777.114 ± 33.335	4069.137 ± 446.875	3292.023 ± 430.634	3920.972 ± 478.497	3426.09 ± 412.03	2628.008 ± 364.984	2037.559 ± 250.336	1596.424 ± 141.607	1512.119 ± 116.643	2986.104 ± 367.154	3191.695 ± 364.512	3291.616 ± 348.157	2961.358 ± 334.237	2183.115 ± 283.91	1666.037 ± 204.897	1201.818 ± 96.882	1066.016 ± 68.169	892.281 ± 47.017	902.996 ± 53.369	878.044 ± 47.85	727.304 ± 32.304	670.179 ± 32.842	628.569 ± 28.925	586.139 ± 24.151	763.349 ± 36.602	1174.66 ± 123.748	1142.199 ± 107.627	2698.786 ± 391.794	1957.828 ± 340.099	1408.987 ± 229.293	1010.286 ± 126.574	748.769 ± 85.355	1811.446 ± 244.174	2049.495 ± 258.323	464.734 ± 80.986	444.892 ± 84.073	371.517 ± 51.726	394.605 ± 50.214	446.103 ± 54.171	2093.826 ± 326.239	2288.697 ± 316.868	2413.574 ± 305.897	0.768 ± 0.024	0.716 ± 0.037	0.686 ± 0.03	0.631 ± 0.032	0.591 ± 0.025
P49	control	5571.875 ± 496.889	949.625 ± 90.779	5462.544 ± 608.165	4512.92 ± 518.065	5290.631 ± 604.283	4972.01 ± 541.992	4187.829 ± 437.296	3264.005 ± 302.598	2373.755 ± 193.024	2037.75 ± 167.613	3657.905 ± 347.028	4171.224 ± 394.315	4305.67 ± 388.702	4323.285 ± 419.19	3715.869 ± 346.301	2836.415 ± 230.919	1885.18 ± 135.351	1512.414 ± 117.413	1090.801 ± 100.073	1126.581 ± 111.956	1099.32 ± 107.906	903.786 ± 89.439	889.161 ± 86.761	834.654 ± 78.392	758.769 ± 67.089	985.524 ± 82.422	1467.899 ± 180.286	1456.156 ± 179.639	4068.225 ± 456.31	3298.666 ± 351.135	2429.352 ± 225.081	1614.985 ± 126.948	1052.226 ± 85.914	2190.004 ± 168.046	2715.066 ± 215.921	648.726 ± 129.503	471.959 ± 96.356	427.594 ± 80.729	488.574 ± 65.368	525.335 ± 52.578	2567.105 ± 247.334	3044.645 ± 283.542	3206.35 ± 282.47	0.802 ± 0.007	0.804 ± 0.022	0.756 ± 0.006	0.711 ± 0.005	0.654 ± 0.003
P49	salt	3347 ± 255.725	918.491 ± 53.908	4317.981 ± 289.627	3399.49 ± 261.128	4021.012 ± 262.385	3670.626 ± 249.456	2593.909 ± 150.922	1978.447 ± 88.932	1612.18 ± 67.589	1582.57 ± 72.567	2899.136 ± 131.968	3187.051 ± 143.235	3271.702 ± 141.478	3196.82 ± 183.26	2225.17 ± 114.013	1615.329 ± 69.134	1217.571 ± 51.572	1129.246 ± 53.707	1036.675 ± 56.909	1050.861 ± 56.58	1022.148 ± 55.484	857.883 ± 48.622	780.311 ± 41.467	713.365 ± 37.851	663.671 ± 35.863	870.594 ± 44.583	1217.024 ± 70.591	1185.161 ± 68.99	2812.744 ± 219.883	1813.595 ± 127.488	1265.082 ± 65.348	948.511 ± 42.146	711.975 ± 31.729	1682.114 ± 68.69	2001.89 ± 80.925	473.805 ± 92.66	368.74 ± 57.297	363.123 ± 37.314	394.609 ± 27.314	453.322 ± 23.535	1862.461 ± 84.918	2136.189 ± 92.864	2249.556 ± 92.388	0.761 ± 0.013	0.728 ± 0.013	0.664 ± 0.014	0.609 ± 0.011	0.565 ± 0.009
[truncated: 32 more columns]
