# Supplementary material for: Phenomic and Physiological Analysis of Salinity Effects on Lettuce
Source: Sensors (Basel). 2019 Nov 5;19(21):4814. doi: 10.3390/s19214814 (PMC6864466; doi:10.3390/s19214814)
Supplement: Supplementary file 1 [file sensors-19-04814-s001.zip › Supplemental Data 3.xlsx]

## Sheet: chlF_control_anova
Supplemental Data 3. Chlorophyll fluorescence parameters measured for lettuce plants grown in control conditions. Values represent mean ± standard error from two independent experiments, each with at least 4 biological replicates per cultivar/accession per condition.
Differences between genotypes for the same treatent were calculated using one-way ANOVA. Rows of the respective variable columns not sharing a letter are significantly diferent.
Cultivar/Accession	Treatment	Area (mm2)	Fo	Fm	Fv	Fp	Fm_L1	Fm_L2	Fm_L3	Fm_L4	Fm_Lss	Fm_D1	Fm_D2	Fm_D3	Ft_L1	Ft_L2	Ft_L3	Ft_L4	Ft_Lss	Ft_D1	Ft_D2	Ft_D3	Fo_L1	Fo_L2	Fo_L3	Fo_L4	Fo_Lss	Fo_D1	Fo_D2	Fv_L1	Fv_L2	Fv_L3	Fv_L4	Fv_Lss	Fv_D1	Fv_D2	Fq_L1	Fq_L2	Fq_L3	Fq_L4	Fq_Lss	Fq_D1	Fq_D2	Fq_D3	QY_max (Fv/Fm)	Fv/Fm_L1	Fv/Fm_L2	Fv/Fm_L3	Fv/Fm_L4
LAU	control	9962.182 ± 1305.903 bcd	689.33 ± 60.382 ab	4973.148 ± 511.319 a	4283.816 ± 451.142 a	5034.505 ± 528.682 a	4522.489 ± 472.263 a	3617.926 ± 374.493 ab	2841.494 ± 274.778 abc	2346.691 ± 213.258 bc	2232.544 ± 212.125 abc	4328.335 ± 475.266 ab	4500.11 ± 498.294 a	4505.992 ± 477.395 ab	4057.863 ± 426.185 a	2998.987 ± 263.859 abc	2346.439 ± 208.465 bc	1824.651 ± 165.297 bc	1620.245 ± 160.559 bc	921.119 ± 89.222 ab	933.445 ± 98.666 ab	903.782 ± 96.512 ab	675.561 ± 60.816 ab	646.572 ± 58.78 ab	614.777 ± 54.717 ab	584.453 ± 50.807 ab	907.934 ± 85.144 ab	1613.655 ± 232.324 a	1592.352 ± 231.94 ab	3846.927 ± 411.612 a	2971.355 ± 315.891 ab	2226.716 ± 220.311 bc	1762.239 ± 162.905 bc	1324.61 ± 127.589 bc	2714.685 ± 244.726 b	2907.758 ± 268.407 ab	464.626 ± 46.59 a	618.942 ± 113.903 ab	495.052 ± 67.871 a	522.04 ± 48.736 ab	612.299 ± 52.328 abc	3407.218 ± 386.292 bc	3566.665 ± 399.984 a	3602.209 ± 381.335 ab	0.842 ± 0.007 cd	0.827 ± 0.008 c	0.803 ± 0.009 c	0.757 ± 0.006 d	0.725 ± 0.007 d
EAB	control	11667.083 ± 1637.362 d	1123.605 ± 108.622 c	6396.871 ± 725.513 a	5273.267 ± 617.12 a	6290.168 ± 727.445 ab	5332.068 ± 687.21 a	3291.192 ± 415.745 a	2434.178 ± 248.869 ab	2095.913 ± 186.955 ab	2088.93 ± 186.194 ab	4398.971 ± 477.103 ab	4985.359 ± 533.294 ab	5273.952 ± 542.308 b	4629.426 ± 551.235 ab	2728.352 ± 335.935 ab	1922.715 ± 192.928 ab	1560.708 ± 137.098 ab	1495.616 ± 134.028 ab	1212.614 ± 121.959 b	1267.969 ± 131.175 bc	1250.688 ± 126.503 bc	1081.622 ± 109.69 c	952.697 ± 98.59 b	861.782 ± 82.768 b	812.346 ± 73.951 b	1075.186 ± 101.58 b	1755.288 ± 223.136 ab	1803.779 ± 221.487 bc	4250.447 ± 577.896 a	2338.493 ± 317.575 a	1572.398 ± 166.286 ab	1283.566 ± 113.186 ab	1013.744 ± 85.102 ab	2643.683 ± 254.478 ab	3181.58 ± 312.252 ab	702.641 ± 137.744 ab	562.843 ± 81.493 a	511.462 ± 56.555 a	535.204 ± 50.334 ab	593.315 ± 52.62 ab	3186.359 ± 355.512 abc	3717.389 ± 402.498 ab	4023.262 ± 416.022 b	0.812 ± 0.004 bc	0.777 ± 0.008 ab	0.687 ± 0.009 a	0.629 ± 0.004 ab	0.597 ± 0.002 a
MOR	control	5863.375 ± 731.27 abc	1511.24 ± 81.508 d	9037.424 ± 364.501 b	7526.184 ± 287.907 b	8797.684 ± 369.702 b	7785.165 ± 394.891 b	5449.129 ± 313.444 b	3866.517 ± 216.341 c	3082.096 ± 151.926 c	3080.944 ± 127.504 c	6257.445 ± 295.941 c	6984.21 ± 345.351 b	7271.421 ± 361.624 c	6424.359 ± 397.375 b	4443.544 ± 284.363 c	3014.128 ± 197.653 c	2248.174 ± 136.579 c	2149.529 ± 115.087 c	1678.135 ± 87.222 c	1726.684 ± 84.833 c	1691.94 ± 88.612 c	1471.479 ± 82.297 d	1351.609 ± 78.336 c	1218.395 ± 70.417 c	1122.589 ± 61.976 c	1503.509 ± 70.589 c	2525.936 ± 135.614 b	2522.496 ± 145.401 c	6313.686 ± 313.595 b	4097.521 ± 235.952 b	2648.124 ± 146.718 c	1959.506 ± 91.003 c	1577.435 ± 58.767 c	3731.513 ± 161.697 c	4461.714 ± 200.753 c	1360.807 ± 60.743 c	1005.586 ± 40.241 b	852.39 ± 27.657 b	833.92 ± 24.007 c	931.415 ± 22.308 d	4579.309 ± 214.156 c	5257.526 ± 264.614 b	5579.481 ± 274.897 c	0.83 ± 0.004 bcd	0.804 ± 0.002 bc	0.74 ± 0.002 abc	0.674 ± 0.002 abc	0.622 ± 0.004 abc
MAY	control	5114.625 ± 364.766 ab	941.64 ± 43.261 abc	6460.062 ± 207.19 ab	5518.421 ± 173.434 ab	6093.267 ± 241.001 ab	4919.761 ± 236.535 a	3356.21 ± 266.914 a	2601.977 ± 166.498 abc	2301.78 ± 64.441 abc	2372.071 ± 56.028 bc	4746.405 ± 214.882 bc	4931.729 ± 262.384 ab	4965.385 ± 262.318 ab	3768.821 ± 269.798 a	2557.869 ± 237.518 ab	1927.375 ± 160.958 ab	1567.761 ± 66.864 abc	1534.964 ± 40.21 abc	1155.168 ± 41.268 ab	1179.039 ± 40.418 ab	1129.87 ± 39.875 ab	891.415 ± 36.961 abc	803.141 ± 26.255 ab	754.351 ± 26.287 ab	722.781 ± 25.73 ab	1064.199 ± 34.481 ab	1821.771 ± 82.453 ab	1725.52 ± 98.806 abc	4028.345 ± 231.993 a	2553.069 ± 266.522 ab	1847.624 ± 160.537 abc	1579 ± 61.249 bc	1307.874 ± 32.015 bc	2924.634 ± 132.666 bc	3206.209 ± 163.795 abc	1150.94 ± 72.966 bc	798.341 ± 38.991 ab	674.599 ± 20.833 ab	734.017 ± 24.914 bc	837.106 ± 33.67 cd	3591.239 ± 197.207 bc	3752.691 ± 242.855 ab	3835.515 ± 239.58 ab	0.849 ± 0.004 d	0.806 ± 0.011 bc	0.734 ± 0.02 ab	0.686 ± 0.019 bc	0.665 ± 0.011 c
ERU	control	7060.083 ± 1045.114 abcd	687.085 ± 45.343 a	4408.167 ± 408.453 a	3721.083 ± 363.564 a	4349.057 ± 412.866 a	3602.332 ± 363.638 a	2393.647 ± 271.209 a	1728.931 ± 162.589 a	1433.398 ± 107.826 a	1461.493 ± 104.85 a	2828.912 ± 248.221 a	3212.07 ± 256.193 a	3397.365 ± 242.38 a	3041.248 ± 294.768 a	1957.762 ± 222.162 a	1328.786 ± 129.043 a	1021.625 ± 84.048 a	992.343 ± 82.939 a	749.48 ± 53.847 a	790.827 ± 59.488 a	769.357 ± 56.92 a	658.479 ± 46.245 a	592.16 ± 45.036 a	536.732 ± 38.381 a	503.52 ± 32.451 a	698.053 ± 53.116 a	1031.654 ± 107.937 a	1038.582 ± 100.316 a	2943.852 ± 318.048 a	1801.486 ± 226.742 a	1192.196 ± 124.737 a	929.878 ± 75.685 a	763.442 ± 52.138 a	1797.257 ± 140.906 a	2173.488 ± 156.285 a	561.085 ± 70.99 a	435.885 ± 50.416 a	400.145 ± 34.451 a	411.774 ± 24.622 a	469.151 ± 23.325 a	2079.432 ± 195.457 a	2421.241 ± 197.619 a	2628.01 ± 186.33 a	0.825 ± 0.006 bcd	0.79 ± 0.009 abc	0.716 ± 0.014 ab	0.662 ± 0.01 abc	0.622 ± 0.005 ab
PIC	control	10175.833 ± 942.014 bcd	1069.997 ± 87.606 c	6146.988 ± 574.081 a	5076.989 ± 486.829 a	5997.986 ± 567.411 a	5078.382 ± 511.862 a	3424.478 ± 386.868 a	2609.392 ± 258.183 ab	2234.94 ± 200.391 bc	2263.588 ± 204.02 bc	4412.533 ± 423.511 ab	4915.121 ± 447.969 a	5147.858 ± 436.394 ab	4248.173 ± 372.084 a	2785.672 ± 290.863 ab	2013.932 ± 194.08 ab	1603.52 ± 145.609 abc	1539.17 ± 145.551 abc	1173.642 ± 104.013 b	1230.487 ± 107.003 b	1209.28 ± 102.914 b	1027.548 ± 86.143 c	928.322 ± 82.6 b	853.515 ± 72.811 b	807.095 ± 66.474 b	1083.626 ± 97.831 b	1681.55 ± 195.193 ab	1682.387 ± 186.004 abc	4050.832 ± 426.826 a	2496.157 ± 305.337 a	1755.878 ± 186.19 abc	1427.845 ± 134.263 abc	1179.964 ± 106.535 bc	2730.984 ± 229.029 b	3232.732 ± 262.579 b	830.209 ± 149.523 ab	638.808 ± 101.578 ab	595.459 ± 67.074 ab	631.419 ± 56.865 bc	724.418 ± 60.653 bcd	3238.892 ± 320.05 abc	3684.632 ± 341.486 a	3938.577 ± 333.957 ab	0.816 ± 0.003 bc	0.78 ± 0.006 abc	0.707 ± 0.009 ab	0.653 ± 0.006 abc	0.621 ± 0.003 ab
P17	control	10579.625 ± 1257.94 bcd	1074.089 ± 108.523 bc	5913.842 ± 630.115 a	4839.755 ± 521.83 a	5718.314 ± 604.842 a	5237.182 ± 536.554 ab	3776.814 ± 451.155 ab	2881.134 ± 340.367 abc	2383.175 ± 269.289 bc	2344.068 ± 272.099 bc	4343.158 ± 396.37 abc	4756.686 ± 446.007 a	4921.222 ± 455.975 ab	4553.004 ± 445.404 ab	3266.327 ± 386.912 abc	2380.702 ± 294.486 bc	1818.009 ± 213.753 bc	1678.851 ± 199.417 bc	1186.164 ± 107.614 ab	1213.332 ± 110.959 ab	1196.072 ± 109.17 abc	1046.816 ± 105.086 bc	963.319 ± 97.238 bc	885.849 ± 89.058 bc	829.386 ± 85.986 bc	1096.235 ± 115.332 abc	1636.358 ± 188.024 ab	1652.793 ± 187.469 abc	4190.364 ± 433.612 ab	2813.496 ± 362.591 ab	1995.284 ± 259.092 abc	1553.793 ± 186.14 bc	1247.831 ± 157.09 bc	2706.802 ± 212.061 abc	3103.895 ± 262.43 ab	684.18 ± 130.453 ab	510.485 ± 93.367 a	500.433 ± 78.332 a	565.166 ± 78.911 ab	665.217 ± 92.345 abc	3156.994 ± 292.677 abc	3543.351 ± 338.301 a	3725.151 ± 349.754 ab	0.808 ± 0.004 ab	0.785 ± 0.005 abc	0.726 ± 0.01 ab	0.671 ± 0.011 abc	0.644 ± 0.013 bc
SHI	control	11326.667 ± 1010.446 cd	1049.889 ± 96.077 abc	6115.054 ± 664.092 a	5065.164 ± 568.827 a	5941.423 ± 660.806 a	5175.943 ± 641.797 a	3545.857 ± 538.719 ab	2680.368 ± 355.641 abc	2218.826 ± 231.396 abc	2169.446 ± 204.816 ab	3918.564 ± 394.186 ab	4605.488 ± 470.023 a	4974.297 ± 489.182 ab	4566.067 ± 534.398 ab	3018.804 ± 457.479 abc	2168.639 ± 300.966 abc	1669.363 ± 184.607 abc	1551.668 ± 160.526 abc	1118.393 ± 102.478 ab	1172.728 ± 113.095 ab	1169.124 ± 113.094 ab	1014.104 ± 96.601 abc	917.796 ± 94.262 ab	843.092 ± 83.482 b	790.859 ± 71.603 b	1047.678 ± 97.826 ab	1512.961 ± 190.794 a	1589.651 ± 205.089 ab	4161.841 ± 546.802 ab	2628.061 ± 449.075 ab	1837.277 ± 275.825 abc	1427.964 ± 161.879 abc	1121.764 ± 107.74 abc	2405.601 ± 205.054 ab	3015.839 ± 265.901 ab	609.877 ± 114.732 ab	527.053 ± 85.489 a	511.731 ± 59.506 a	549.463 ± 49.777 ab	617.779 ± 47.768 abc	2800.169 ± 295.193 ab	3432.761 ± 360.304 a	3805.172 ± 378.422 ab	0.817 ± 0.004 bcd	0.787 ± 0.008 abc	0.712 ± 0.015 ab	0.659 ± 0.012 abc	0.623 ± 0.007 abc
P25	control	3209.286 ± 590.533 a	914.82 ± 66.196 abc	4811.494 ± 574.372 a	3896.676 ± 531.433 a	4666.01 ± 584.111 a	4018.751 ± 556.712 a	2929.36 ± 491.303 a	2231.406 ± 335.941 ab	1826.933 ± 203.351 ab	1827.214 ± 178.798 ab	3611.164 ± 472.235 ab	3879.596 ± 461.405 a	4022.809 ± 450.782 ab	3421.106 ± 443.273 a	2382.211 ± 387.085 ab	1750.377 ± 262.201 ab	1319.276 ± 140.801 ab	1234.506 ± 119.162 ab	1015.281 ± 82.734 ab	1024.284 ± 81.107 ab	1000.544 ± 78.207 ab	860.586 ± 66.129 abc	782.487 ± 65.092 ab	724.824 ± 55.885 ab	680.067 ± 50.009 ab	871.933 ± 77.132 ab	1364.969 ± 175.86 a	1324.763 ± 159.198 ab	3158.164 ± 508.67 a	2146.871 ± 443.421 a	1506.581 ± 297.223 ab	1146.869 ± 167.756 ab	955.277 ± 106.997 ab	2246.197 ± 297.103 ab	2554.834 ± 303.003 ab	597.647 ± 118.497 ab	547.144 ± 106.009 a	481.029 ± 76.1 a	507.659 ± 65.257 ab	592.703 ± 62.415 abc	2595.883 ± 404.076 ab	2855.309 ± 391.441 a	3022.264 ± 384.998 ab	0.776 ± 0.022 a	0.74 ± 0.029 a	0.674 ± 0.038 a	0.607 ± 0.051 a	0.589 ± 0.03 a
P49	control	5571.875 ± 496.889 ab	949.625 ± 90.779 abc	5462.544 ± 608.165 a	4512.92 ± 518.065 a	5290.631 ± 604.283 a	4972.01 ± 541.992 a	4187.829 ± 437.296 ab	3264.005 ± 302.598 bc	2373.755 ± 193.024 bc	2037.75 ± 167.613 ab	3657.905 ± 347.028 ab	4171.224 ± 394.315 a	4305.67 ± 388.702 ab	4323.285 ± 419.19 ab	3715.869 ± 346.301 bc	2836.415 ± 230.919 bc	1885.18 ± 135.351 bc	1512.414 ± 117.413 abc	1090.801 ± 100.073 ab	1126.581 ± 111.956 ab	1099.32 ± 107.906 ab	903.786 ± 89.439 abc	889.161 ± 86.761 ab	834.654 ± 78.392 ab	758.769 ± 67.089 ab	985.524 ± 82.422 ab	1467.899 ± 180.286 a	1456.156 ± 179.639 ab	4068.225 ± 456.31 ab	3298.666 ± 351.135 ab	2429.352 ± 225.081 bc	1614.985 ± 126.948 bc	1052.226 ± 85.914 ab	2190.004 ± 168.046 ab	2715.066 ± 215.921 ab	648.726 ± 129.503 ab	471.959 ± 96.356 a	427.594 ± 80.729 a	488.574 ± 65.368 ab	525.335 ± 52.578 ab	2567.105 ± 247.334 ab	3044.645 ± 283.542 a	3206.35 ± 282.47 ab	0.802 ± 0.007 ab	0.804 ± 0.022 bc	0.756 ± 0.006 bc	0.711 ± 0.005 cd	0.654 ± 0.003 bc
[truncated: 32 more columns]
