# Supplementary material for: Phenomic and Physiological Analysis of Salinity Effects on Lettuce
Source: Sensors (Basel). 2019 Nov 5;19(21):4814. doi: 10.3390/s19214814 (PMC6864466; doi:10.3390/s19214814)
Supplement: Supplementary file 1 [file sensors-19-04814-s001.zip › Supplemental Data 1.xlsx]

## Sheet: Sheet1
Symbol	Formula	Name	Description
F0	Measured	Minimum fluorescence in dark-adapted state	QA oxidized (qP=1), non-photochemical quenching relaxed (NPQ=0)
F0_Dn	Measured	Minimum fluorescence during dark relaxation	QA oxidized (qP=1), non-photochemical quenching relaxing (NPQ>0)
F0_Ln 1	≈ F0 / ((Fm – F0) / Fm + F0 / Fm_Ln)	Minimum fluorescence during light adaptation	Calculated estimate: QA oxidized (qP=1), non-photochemical quenching induced (NPQ>0)
F0_Lss	Measured	Steady-state minimum fluorescence in light	QA oxidized (qP=1), non-photochemical quenching at maximum (NPQ max)
Fm	Measured	Maximum fluorescence in dark-adapted state	QA reduced (qP=0), non-photochemical quenching relaxed (NPQ=0)
Fm_Dn	Measured	Instantaneous maximum fluorescence during dark relaxation	QA reduced (qP=0), non-photochemical quenching relaxing (NPQ>0)
Fm_Ln	Measured	Maximum fluorescence during light adaptation	QA reduced (qP=0), non-photochemical quenching at maximum (NPQ max)
Fp	Measured	Peak fluorescence during the initial phase of the Kautsky effect	Local F-maximum resulting from rapid reduction of plastoquinone pool and slower activation of re-oxidation mechanisms and of non-photochemical quenching
Ft_Dn	Measured	Instantaneous fluorescence during dark relaxation	Instantaneous F-level during dark relaxation that results from a dynamic equilibrium of plastoquinone reducing and re-oxidizing processes and from non-photochemical quenching
Ft_Ln	Measured	Instantaneous fluorescence during light adaptation	Instantaneous F-level during light adaptation that results from a dynamic equilibrium of plastoquinone reducing and re-oxidizing processes and from non-photochemical quenching
Ft_Lss	Measured	Steady-state fluorescence in light	Steady-state F-level that results from a dynamic equilibrium of plastoquinone reducing and re-oxidizing processes and from non-photochemical quenching
FV	Fm – F0	Variable fluorescence in dark-adapted state	Variable fluorescence increment that is due the transition from dark-adapted state with all-open reaction centers to the all-closed state during saturating flash of light
NPQ_Dn 2	(Fm - Fm_Dn ) / Fm_Dn	Instantaneous non-photochemical quenching during dark relaxation	Non-photochemical quenching relaxing in dark
NPQ_Ln 2	(Fm - Fm_Ln) / Fm_Ln	Instantaneous non-photochemical quenching during light adaptation	Non-photochemical quenching induced in light
NPQ_Lss 2	(Fm - Fm_Lss) / Fm_Lss	Steady-state non-photochemical quenching	Steady-state non-photochemical quenching in light
qN_Ln 3	1 - (Fm_Ln - F0_Ln) / (Fm - F0)	Coefficient of non-photochemical quenching during light adaptation
qN_Lss 3	1 - (Fm_Lss - F0_Lss) / (Fm - F0)	Coefficient of non-photochemical quenching in steady-state
qP_Dn 4	(Fm_Dn – Ft_Dn) / (Fm_Dn – F0_Dn)	Coefficient of photochemical quenching during dark relaxation	Estimate of the fraction of open PSII reaction centers PSIIopen / (PSIIopen + PSIIclosed)
qP _Ln 4	(Fm_Lss – Ft_Lss) / (Fm_Lss – F0_Lss)	Coefficient of photochemical quenching during light adaptation	Estimate of the fraction of open PSII reaction centers PSIIopen / (PSIIopen + PSIIclosed)
qP _Lss 4	(Fm_Lss – Ft_Lss) / (Fm_Lss – F0_Lss)	Coefficient of photochemical quenching in steady-state	Estimate of the fraction of open PSII reaction centers PSIIopen / (PSIIopen + PSIIclosed)
QY_Dn 5	(Fm_Dn - Ft_Dn) / Fm_Dn	Instantaneous PSII quantum yield during dark relaxation	PSII quantum yield relaxing in dark
QY_Ln 5	(Fm_Ln - Ft_Ln) / Fm_Ln	Instantaneous PSII quantum yield during light adaptation	PSII quantum yield induced in light
QY_Lss 5	(Fm_Lss - Ft_Lss) / Fm_Lss	Steady-state PSII quantum yield	Steady-state PSII quantum yield in light
Fv/Fm (QY_max) 5	FV / Fm	Maximum PSII quantum yield	Maximum PSII quantum yield in dark-adapted state
Fv/Fm_Ln 6	(Fm_Ln – Fo_Lss) / Fm_Ln	PSII quantum yield of light adapted sample	PSII quantum yield in light-adapted state
Fv/Fm_Lss 6	(Fm_Lss – Fo_Lss) / Fm_Lss	PSII quantum yield of light adapted sample at steady-state	PSII quantum yield in light-adapted steady-state
Rfd_Ln 7	(Fp - Ft_Ln) / Ft_Ln	Instantaneous fluorescence decline ratio in light	Empiric parameter used to assess plant vitality
Rfd_Lss 7	(Fp - Ft_Lss) / Ft_Lss	Fluorescence decline ratio in steady-state	Empiric parameter used to assess plant vitality
1 Oxborough K, Baker NR (1997) Resolving chlorophyll a fluorescence images of photosynthetic efficiency into photochemical and non-photochemical components: calculation of qP and Fv’/Fm’ without measuring F0’. Photosynthesis Research 54: 135-142
2 Horton P, Ruban AV (1992) Regulation of photosystem-II. Photosynthesis Research 34: 375-385
3 vanKooten O, Snel JFH (1990) The use of chlorophyll fluorescence nomenclature in plant stress physiology. Photosynthesis Research 25: 147-150
4 Horton P, Ruban AV, Walters RG (1996) Regulation of light harvesting in green plants. Annual Review of Plant Physiology and Plant Molecular Biology 47: 655-684
5 Genty B, Briantais JM, Baker NR (1989) The relationship between quantum yield of photosynthetic electron transport and quenching of chlorophyll fluorescence. Biochimica et Biophysica Acta 990:87-92
6 Oxborough K (2004) Imaging of chlorophyll a: theoretical and practical aspects of an emerging technique for the monitoring of photosynthetic performance. Journal of Experimental Botany 55: 1195-1205
7 Lichtenthaler HK, Miehe JA (1997) Fluorescence imaging as a diagnostic tool for plant stress. Trends in Plant Science 2: 316-320
QA = Primary quinone acceptor
PSII = Photosystem II
